# Supplementary material for: Development of a Public-Domain Measure of Two-Dimensional Rotation Ability and Preliminary Evidence for Discriminant Validity among Occupations
Source: J Intell. 2023 Oct 3;11(10):191. doi: 10.3390/jintelligence11100191 (PMC10607440; doi:10.3390/jintelligence11100191)
Supplement: Supplementary file 1 [file jintelligence-11-00191-s001.zip]

Archive with 1 entries (1 files):
- jintelligence-2438545-supplementary.pdf
